# Supplementary material for: Descriptions of three new carbonaria-group species of Fannia Robineau-Desvoidy from China, with a key to the carbonaria-group species (Diptera, Fanniidae)
Source: Zookeys. 2017 Feb 17;(657):93–107. doi: 10.3897/zookeys.657.9153 (PMC5345372; doi:10.3897/zookeys.657.9153)
Supplement: XML Treatment for Fannia fani [file zookeys.657.9153-treatment1.xml]

<!DOCTYPE tp:taxon-treatment
  PUBLIC "-//TaxonX//DTD Taxonomic Treatment Publishing DTD v0 20100105//EN" "tax-treatment-NSO.dtd">
<tp:taxon-treatment xmlns:tp="http://www.plazi.org/taxpub"><tp:treatment-meta><kwd-group><label>Taxon classification</label><kwd><named-content content-type="kingdom">Animalia</named-content></kwd><kwd><named-content content-type="order">Diptera</named-content></kwd><kwd><named-content content-type="family">Fanniidae</named-content></kwd></kwd-group><mixed-citation publication-type="journal"><person-group><name><surname>Wang</surname><given-names>Ming-fu</given-names></name><name><surname>Li</surname><given-names>Wei</given-names></name><name><surname>Zhao</surname><given-names>Yu-wan</given-names></name><name><surname>Wu</surname><given-names>Jie</given-names></name><name><surname>Zhang</surname><given-names>Dong</given-names></name></person-group><article-title>Descriptions of three new <italic><tp:taxon-name><tp:taxon-name-part taxon-name-part-type="species">carbonaria</tp:taxon-name-part></tp:taxon-name></italic>-group species of <italic><tp:taxon-name><tp:taxon-name-part taxon-name-part-type="genus">Fannia</tp:taxon-name-part></tp:taxon-name></italic> Robineau-Desvoidy from China, with a key to the <italic><tp:taxon-name><tp:taxon-name-part taxon-name-part-type="species">carbonaria</tp:taxon-name-part></tp:taxon-name></italic>-group species (<tp:taxon-name><tp:taxon-name-part taxon-name-part-type="order">Diptera</tp:taxon-name-part></tp:taxon-name>, <tp:taxon-name><tp:taxon-name-part taxon-name-part-type="family">Fanniidae</tp:taxon-name-part></tp:taxon-name>)</article-title><source>Zookeys</source><day>17</day><month>2</month><year>2017</year><volume>2017</volume><issue>657</issue><fpage>93</fpage><lpage>107</lpage><pub-id pub-id-type="doi">10.3897/zookeys.657.9153</pub-id></mixed-citation></tp:treatment-meta><tp:nomenclature><tp:taxon-name>
              <tp:taxon-name-part taxon-name-part-type="genus">Fannia</tp:taxon-name-part>
              <tp:taxon-name-part taxon-name-part-type="species">fani</tp:taxon-name-part>
              <object-id xmlns:xlink="http://www.w3.org/1999/xlink" content-type="zoobank" xlink:type="simple">http://zoobank.org/1A7E9708-AFB6-45ED-948E-EB35BAF6C084</object-id>
            </tp:taxon-name><tp:taxon-authority>Wang &amp; Wu</tp:taxon-authority><tp:taxon-status xmlns:xlink="http://www.w3.org/1999/xlink" xlink:type="simple">sp. n.</tp:taxon-status><xref ref-type="fig" rid="F1">Fig. 1</xref></tp:nomenclature><tp:treatment-sec sec-type="diagnosis" id="SECID0EJPAG"><title>Diagnosis.</title><p>This species is characterized as follows: presutural <italic><abbrev xmlns:xlink="http://www.w3.org/1999/xlink" xlink:title="acrostichal seta" id="ABBRID0EQPAG" xlink:type="simple">acr</abbrev></italic> biserial; katepisternal setae 1+1; calypters yellowish; haltere yellow; mid coxa without <italic><abbrev xmlns:xlink="http://www.w3.org/1999/xlink" xlink:title="anterodorsal seta" id="ABBRID0EVPAG" xlink:type="simple">ad</abbrev></italic>; mid femur without ventral spine; mid tibia with only one <italic>d</italic> and one <italic>v</italic> at apex; hind femur with only two or three stout <italic><abbrev xmlns:xlink="http://www.w3.org/1999/xlink" xlink:title="anteroventral seta" id="ABBRID0E5PAG" xlink:type="simple">av</abbrev></italic> on swollen part in distal half, the longest one not longer than 1/2 of hind tibial length, all other short hair-like; cercal plate without long setae cluster in upper part.</p><fig id="F1" position="float" orientation="portrait"><label>Figure 1.</label><caption><p>
          <italic><tp:taxon-name><tp:taxon-name-part taxon-name-part-type="genus">Fannia</tp:taxon-name-part> <tp:taxon-name-part taxon-name-part-type="species">fani</tp:taxon-name-part></tp:taxon-name></italic> Wang &amp; Wu, sp. n., male, holotype (specimen from Heilongjiang, deposited in SHEM). <bold>A</bold> Right hind leg, anterior view <bold>B</bold> Right hind leg, posterior view <bold>C</bold> Terminalia, ventral view <bold>D</bold> Terminalia, lateral view <bold>E</bold> Sternite 5, ventral view. Scale bars: <bold>A–B</bold> 0.50 mm; <bold>C−E</bold> 0.25 mm.</p></caption><graphic xmlns:xlink="http://www.w3.org/1999/xlink" xlink:href="zookeys-657-093-g001.jpg" position="float" orientation="portrait" xlink:type="simple" id="oo_123019.jpg"/></fig></tp:treatment-sec><tp:treatment-sec sec-type="description" id="SECID0EIRAG"><title>Description.</title><p>MALE. Body length 4.5−5.0 mm. Eye with sparse and short light brown hairs; upper inner facets larger than the rest; postocular setae in one row, long and fine, curved anteriorly in the upper part of head, occipital setae behind the postocular setae on vertex; fronto-orbital plate and parafacial with grayish silver pollinosity; at narrowest point frons slightly wider than the distance between outer margins of two posterior ocelli, as wide as the width of postpedicel; frontal stripe black, with thin gray pollinosity, at narrowest point slightly narrower than the width of fronto-orbital plate; frontal setae 12–15, stout, nearly reaching ocellar triangle; without orbital seta; parafacial bare, at middle as wide as the width of postpedicel; antenna black, postpedicel 1.6 times longer than wide, arista black; epistoma not projecting beyond vibrissal angle, vibrissal angle behind frontal angle in profile; subvibrissal setulae in one row, lateral of subvibrissal setulae with some fine setae; gena and genal dilation with black setulae, upper margin of gena with upcurved setae; prementum with thin grayish yellow pollinosity, 2.5 times longer than wide; palpus black, claviform, as long as prementum. Thorax black in ground color, notum with brownish gray pollinosity, and with four slightly wide but indistinct stripes; presutural <italic><abbrev xmlns:xlink="http://www.w3.org/1999/xlink" xlink:title="acrostichal seta" id="ABBRID0EPRAG" xlink:type="simple">acr</abbrev></italic> biserial, only prescutellar pairs slightly stout, the distance between <italic><abbrev xmlns:xlink="http://www.w3.org/1999/xlink" xlink:title="acrostichal seta" id="ABBRID0EURAG" xlink:type="simple">acr</abbrev></italic> rows 1/2 of the distance between <italic><abbrev xmlns:xlink="http://www.w3.org/1999/xlink" xlink:title="acrostichal seta" id="ABBRID0EZRAG" xlink:type="simple">acr</abbrev></italic> row and <italic><abbrev xmlns:xlink="http://www.w3.org/1999/xlink" xlink:title="dorsocentral seta" id="ABBRID0E5RAG" xlink:type="simple">dc</abbrev></italic> row, <italic><abbrev xmlns:xlink="http://www.w3.org/1999/xlink" xlink:title="dorsocentral seta" id="ABBRID0EDSAG" xlink:type="simple">dc</abbrev></italic> 2+3, <italic><abbrev xmlns:xlink="http://www.w3.org/1999/xlink" xlink:title="intra-alar seta" id="ABBRID0EISAG" xlink:type="simple">ia</abbrev></italic> 0+2, <italic><abbrev xmlns:xlink="http://www.w3.org/1999/xlink" xlink:title="prealar seta" id="ABBRID0ENSAG" xlink:type="simple">pra</abbrev></italic> 1, 3/5 to 2/3 of the length of posterior notopleural seta, notopleuron without setula; proepisternal setae 2, proepimeral setae 2, around proepimeral setae with ten to 13 slender setulae; basisternum, proepisternum, anepimeron, meron and katepimeron bare; katepisternal setae 1+1, katepisternum without ventral spine; anterior spiracle yellowish, small, posterior one yellow; calypters yellowish, the lower one slightly projecting <!--PageBreak-->beyond the upper one. Wing brownish; veins brown; tegula dark brown; basicosta yellowish brown; costal spine inconspicuous; node of Rs bare on ventral and dorsal surfaces; vein R<sub>4+5</sub> straight, vein M<sub>1+2</sub> slightly close to vein R<sub>4+5</sub> distally; crossveins without obvious cloud; halter yellow but brown in distal part. Legs entirely black; fore coxa without anterior spine on ventral surface, fore femur with complete <italic><abbrev xmlns:xlink="http://www.w3.org/1999/xlink" xlink:title="posteroventral seta" id="ABBRID0E1SAG" xlink:type="simple">pv</abbrev></italic> row, fore tibia without <italic><abbrev xmlns:xlink="http://www.w3.org/1999/xlink" xlink:title="anterodorsal seta" id="ABBRID0E6SAG" xlink:type="simple">ad</abbrev></italic> and <italic>p</italic>; mid coxa without a hook-like spine or spine-like seta, mid femur with long and sparse <italic><abbrev xmlns:xlink="http://www.w3.org/1999/xlink" xlink:title="anteroventral seta" id="ABBRID0EGTAG" xlink:type="simple">av</abbrev></italic> in basal part, becoming gradually denser and shorter towards apex, biserial and short spine-like in preapical part, then with a gap towards apex and with four or five comb-like setae in distal part, <italic><abbrev xmlns:xlink="http://www.w3.org/1999/xlink" xlink:title="anterodorsal seta" id="ABBRID0ELTAG" xlink:type="simple">ad</abbrev></italic> row complete but short, <italic><abbrev xmlns:xlink="http://www.w3.org/1999/xlink" xlink:title="posteroventral seta" id="ABBRID0EQTAG" xlink:type="simple">pv</abbrev></italic> row complete and stout, biserial in preapical part, behind <italic><abbrev xmlns:xlink="http://www.w3.org/1999/xlink" xlink:title="posteroventral seta" id="ABBRID0EVTAG" xlink:type="simple">pv</abbrev></italic> row with a complete and stout row of setae, mid tibia slightly slender in basal 2/5 and slightly swollen in distal 3/5, with one <italic><abbrev xmlns:xlink="http://www.w3.org/1999/xlink" xlink:title="anterodorsal seta" id="ABBRID0E1TAG" xlink:type="simple">ad</abbrev></italic> and one or two <italic><abbrev xmlns:xlink="http://www.w3.org/1999/xlink" xlink:title="posterodorsal seta" id="ABBRID0E6TAG" xlink:type="simple">pd</abbrev></italic> in distal half, with one <italic>d</italic> and one <italic>v</italic> at apex, and with numerous slender setulae on ventral surface, the longest one slightly shorter than mid tibial width in distal part, mid first tarsomere without basal tooth-like spine on ventral surface; hind coxa bare on posterior surface, hind femur slightly curved and swollen in distal half, with <italic><abbrev xmlns:xlink="http://www.w3.org/1999/xlink" xlink:title="anteroventral seta" id="ABBRID0EIUAG" xlink:type="simple">av</abbrev></italic> only on swollen part, 2-3 of them stout, other trichia all short hair-like, <italic><abbrev xmlns:xlink="http://www.w3.org/1999/xlink" xlink:title="anterodorsal seta" id="ABBRID0ENUAG" xlink:type="simple">ad</abbrev></italic> row stout (Fig. <xref ref-type="fig" rid="F1">1A</xref>), posterior to posteroventral surface bare in basal 2/3, with five <italic><abbrev xmlns:xlink="http://www.w3.org/1999/xlink" xlink:title="posteroventral seta" id="ABBRID0EWUAG" xlink:type="simple">pv</abbrev></italic> in distal 1/3, only two slightly stout, with three or four slender <italic><abbrev xmlns:xlink="http://www.w3.org/1999/xlink" xlink:title="posteroventral seta" id="ABBRID0E2UAG" xlink:type="simple">pv</abbrev></italic> in distal part (Fig. <xref ref-type="fig" rid="F1">1B</xref>), hind tibia with one median <italic><abbrev xmlns:xlink="http://www.w3.org/1999/xlink" xlink:title="anteroventral seta" id="ABBRID0EEVAG" xlink:type="simple">av</abbrev></italic>, without <italic><abbrev xmlns:xlink="http://www.w3.org/1999/xlink" xlink:title="anterodorsal seta" id="ABBRID0EJVAG" xlink:type="simple">ad</abbrev></italic>, with one stout median <italic>d</italic>, with one <italic>d</italic> in distal half (Fig. <xref ref-type="fig" rid="F1">1A, B</xref>). Abdomen long and flattened, black in ground color, with gray pollinosity; syntergite 1+2 to tergite 4 each with a median triangular stripe, stripe on tergite 2 slightly broader in basal half, 1/2 as wide as the width of tergite, tergite 5 with a dark median stripe; sternite 1 with setulae, sternites 2 and 3 long and narrow, sternite 4 broad, sternite 5 strongly concave on posterior margin and straight on anterior margin, with four strong setulae above (Fig. <xref ref-type="fig" rid="F1">1E</xref>); cercal plate longish, broad in ventral view, slender in lateral view (Fig. <xref ref-type="fig" rid="F1">1C, D</xref>); surstylus broad at basal part, separated into two branches at middle, in lateral view the anterior one short and curved hook-like while the posterior one long and straight (Fig. <xref ref-type="fig" rid="F1">1C, D</xref>).</p><p>FEMALE. Unknown.</p></tp:treatment-sec><tp:treatment-sec sec-type="remarks" id="SECID0ECWAG"><title>Remarks.</title><p>This new species appears to be most similar to <italic><tp:taxon-name><tp:taxon-name-part taxon-name-part-type="genus">Fannia</tp:taxon-name-part> <tp:taxon-name-part taxon-name-part-type="species">xiaoi</tp:taxon-name-part></tp:taxon-name></italic> Fan, 2000 but differs by having <italic><abbrev xmlns:xlink="http://www.w3.org/1999/xlink" xlink:title="acrostichal seta" id="ABBRID0EUWAG" xlink:type="simple">acr</abbrev></italic> in two rows; katepisternal setae 1+1; calypters yellowish; haltere yellow; mid femur without ventral spine; mid tibia with only one <italic>d</italic> and one <italic>v</italic> at apex; mid first tarsomere without any special structure; hind femur with only two or three stout <italic><abbrev xmlns:xlink="http://www.w3.org/1999/xlink" xlink:title="anteroventral seta" id="ABBRID0E4WAG" xlink:type="simple">av</abbrev></italic> on swollen part in distal half, the longest one not longer than 1/2 of hind tibial length, all other short hair-like (Fig. <xref ref-type="fig" rid="F1">1A</xref>); cercal plate without long setae cluster in upper part (Fig. <xref ref-type="fig" rid="F1">1C, D</xref>).</p></tp:treatment-sec><tp:treatment-sec sec-type="etymology" id="SECID0EJXAG"><title>Etymology.</title><p>The new species is named after Prof. Zi-de Fan in honor of his outstanding work on <tp:taxon-name><tp:taxon-name-part taxon-name-part-type="subsection">Calyptratae</tp:taxon-name-part></tp:taxon-name>.</p></tp:treatment-sec><tp:treatment-sec sec-type="Type series" id="SECID0EUXAG"><title>Type series.</title><p>Holotype male: China, Heilongjiang, Wuying, 12.V.1979, Coll. J. Shen (SHEM). Paratype: 1 male, the same data as holotype.</p></tp:treatment-sec><tp:treatment-sec sec-type="distribution" id="SECID0EZXAG"><title>Distribution.</title><p>Known only from the type locality in Heilongjiang, China.</p><!--PageBreak--></tp:treatment-sec></tp:taxon-treatment>
