# Supplementary material for: Descriptions of three new carbonaria-group species of Fannia Robineau-Desvoidy from China, with a key to the carbonaria-group species (Diptera, Fanniidae)
Source: Zookeys. 2017 Feb 17;(657):93–107. doi: 10.3897/zookeys.657.9153 (PMC5345372; doi:10.3897/zookeys.657.9153)
Supplement: XML Treatment for Fannia nitidiventris [file zookeys.657.9153-treatment2.xml]

<!DOCTYPE tp:taxon-treatment
  PUBLIC "-//TaxonX//DTD Taxonomic Treatment Publishing DTD v0 20100105//EN" "tax-treatment-NSO.dtd">
<tp:taxon-treatment xmlns:tp="http://www.plazi.org/taxpub"><tp:treatment-meta><kwd-group><label>Taxon classification</label><kwd><named-content content-type="kingdom">Animalia</named-content></kwd><kwd><named-content content-type="order">Diptera</named-content></kwd><kwd><named-content content-type="family">Fanniidae</named-content></kwd></kwd-group><mixed-citation publication-type="journal"><person-group><name><surname>Wang</surname><given-names>Ming-fu</given-names></name><name><surname>Li</surname><given-names>Wei</given-names></name><name><surname>Zhao</surname><given-names>Yu-wan</given-names></name><name><surname>Wu</surname><given-names>Jie</given-names></name><name><surname>Zhang</surname><given-names>Dong</given-names></name></person-group><article-title>Descriptions of three new <italic><tp:taxon-name><tp:taxon-name-part taxon-name-part-type="species">carbonaria</tp:taxon-name-part></tp:taxon-name></italic>-group species of <italic><tp:taxon-name><tp:taxon-name-part taxon-name-part-type="genus">Fannia</tp:taxon-name-part></tp:taxon-name></italic> Robineau-Desvoidy from China, with a key to the <italic><tp:taxon-name><tp:taxon-name-part taxon-name-part-type="species">carbonaria</tp:taxon-name-part></tp:taxon-name></italic>-group species (<tp:taxon-name><tp:taxon-name-part taxon-name-part-type="order">Diptera</tp:taxon-name-part></tp:taxon-name>, <tp:taxon-name><tp:taxon-name-part taxon-name-part-type="family">Fanniidae</tp:taxon-name-part></tp:taxon-name>)</article-title><source>Zookeys</source><day>17</day><month>2</month><year>2017</year><volume>2017</volume><issue>657</issue><fpage>93</fpage><lpage>107</lpage><pub-id pub-id-type="doi">10.3897/zookeys.657.9153</pub-id></mixed-citation></tp:treatment-meta><tp:nomenclature><tp:taxon-name>
              <tp:taxon-name-part taxon-name-part-type="genus">Fannia</tp:taxon-name-part>
              <tp:taxon-name-part taxon-name-part-type="species">nitidiventris</tp:taxon-name-part>
              <object-id xmlns:xlink="http://www.w3.org/1999/xlink" content-type="zoobank" xlink:type="simple">http://zoobank.org/B1D49BEA-B845-4047-BF0E-396CB099CD09</object-id>
            </tp:taxon-name><tp:taxon-authority>Wang &amp; Zhang</tp:taxon-authority><tp:taxon-status xmlns:xlink="http://www.w3.org/1999/xlink" xlink:type="simple">sp. n.</tp:taxon-status><xref ref-type="fig" rid="F2">Fig. 2</xref><!--PageBreak--></tp:nomenclature><tp:treatment-sec sec-type="diagnosis" id="SECID0ENZAG"><title>Diagnosis.</title><p>This species is characterized as follows: frontal setae five or six; posterior <italic><abbrev xmlns:xlink="http://www.w3.org/1999/xlink" xlink:title="acrostichal seta" id="ABBRID0EUZAG" xlink:type="simple">acr</abbrev></italic> biserial; calypters yellowish; haltere yellow; fore tibia all black; hind femur with three or four <italic><abbrev xmlns:xlink="http://www.w3.org/1999/xlink" xlink:title="anteroventral seta" id="ABBRID0EZZAG" xlink:type="simple">av</abbrev></italic>; abdomen black and shining, without pollinosity or stripe; sternite 5 slightly concave on posterior margin; from ventral view, cercal plate slightly rounded, the hook-like projection on its lower margin curved outward; surstylus slightly broad.</p><fig id="F2" position="float" orientation="portrait"><label>Figure 2.</label><caption><p>
          <italic><tp:taxon-name><tp:taxon-name-part taxon-name-part-type="genus">Fannia</tp:taxon-name-part> <tp:taxon-name-part taxon-name-part-type="species">nitidiventris</tp:taxon-name-part></tp:taxon-name></italic> Wang &amp; Zhang, sp. n., male, holotype (specimen from Ningxia, deposited in IESNU). <bold>A</bold> Terminalia, ventral view <bold>B</bold> Terminalia, lateral view <bold>C</bold> Sternite 5, ventral view. Scale bars 0.25 mm.</p></caption><graphic xmlns:xlink="http://www.w3.org/1999/xlink" xlink:href="zookeys-657-093-g002.jpg" position="float" orientation="portrait" xlink:type="simple" id="oo_123020.jpg"/></fig></tp:treatment-sec><tp:treatment-sec sec-type="description" id="SECID0E21AG"><title>Description.</title><p>MALE. Body length 4.8 mm. The whole body shining black. Eye bare and large; postocular setae in one row, short and neatly arranged, without occipital seta; fronto-orbital plate and parafacial with gray pollinosity; at narrowest point frons 2/3 of the distance between outer margins of two posterior ocelli, 2/3 of the width of postpedicel; frontal stripe linear at narrowest point; frontal setae five or six, nearly reaching 2/3 of frons, the gaps filled with numerous fine setulae, orbital setae absent; parafacial bare and narrow, at middle as wide as 2/5 of the width of postpedicel; antenna black, postpedicel 2.0 times longer than wide, arista yellow in basal half, haired, the longest hair equal to basal aristal width; epistoma not projecting beyond vibrissal angle, vibrissal angle behind frontal angle in profile; subvibrissal setulae in one row, lateral of subvibrissal setulae row with a row of short setae; gena and genal dilation with black setulae, upper margin of gena without upcurved seta; proboscis stout, labella large; prementum shining, with thin grayish yellow pollinosity, 1.2 times longer than wide; palpus black, claviform, as long as prementum. Thorax black in ground color, shining, notum with thin grayish yellow pollinosity; <italic><abbrev xmlns:xlink="http://www.w3.org/1999/xlink" xlink:title="acrostichal seta" id="ABBRID0EC2AG" xlink:type="simple">acr</abbrev></italic> biserial, hair-like, only prescutellar pairs stout, the distance between <italic><abbrev xmlns:xlink="http://www.w3.org/1999/xlink" xlink:title="acrostichal seta" id="ABBRID0EH2AG" xlink:type="simple">acr</abbrev></italic> rows narrower than the distance between <italic><abbrev xmlns:xlink="http://www.w3.org/1999/xlink" xlink:title="acrostichal seta" id="ABBRID0EM2AG" xlink:type="simple">acr</abbrev></italic> row and <italic><abbrev xmlns:xlink="http://www.w3.org/1999/xlink" xlink:title="dorsocentral seta" id="ABBRID0ER2AG" xlink:type="simple">dc</abbrev></italic> row, <italic><abbrev xmlns:xlink="http://www.w3.org/1999/xlink" xlink:title="dorsocentral seta" id="ABBRID0EW2AG" xlink:type="simple">dc</abbrev></italic> 2+3, <italic><abbrev xmlns:xlink="http://www.w3.org/1999/xlink" xlink:title="intra-alar seta" id="ABBRID0E22AG" xlink:type="simple">ia</abbrev></italic> 0+2, <italic><abbrev xmlns:xlink="http://www.w3.org/1999/xlink" xlink:title="prealar seta" id="ABBRID0EA3AG" xlink:type="simple">pra</abbrev></italic> 1, 2/3 of the length of posterior notopleural seta, notopleuron without setula; proepisternal setae 2, proepimeral seta 1, lower part with one slender setula; basisternum, proepisternum, anepimeron, meron and katepimeron bare; katepisternal setae 1+1, katepisternum without ventral spine, with only some fine hair; anterior spiracle yellowish and small, posterior one brownish yellow; calypters yellowish, the lower one slightly projecting beyond the upper one. Wing brownish; veins brown; wing base being similar color as rest of wing; tegula black; basicosta brownish; costal spine inconspicuous; node of Rs bare on ventral and dorsal surfaces; vein R<sub>4+5</sub> straight, veins R<sub>4+5</sub> and M<sub>1+2</sub> parallel to each other distally; crossveins without obvious cloud; haltere yellow. Legs entirely black; fore coxa without anterior spine on ventral surface, fore femur with complete <italic><abbrev xmlns:xlink="http://www.w3.org/1999/xlink" xlink:title="posteroventral seta" id="ABBRID0EL3AG" xlink:type="simple">pv</abbrev></italic> row, fore tibia without <italic><abbrev xmlns:xlink="http://www.w3.org/1999/xlink" xlink:title="anterodorsal seta" id="ABBRID0EQ3AG" xlink:type="simple">ad</abbrev></italic> and median <italic>p</italic>, with only one <italic>d</italic> in preapical part, fore first tarsomere with several longish basal setae on ventral surface; mid coxa without a hook-like spine or spine-like seta, mid femur with complete <italic><abbrev xmlns:xlink="http://www.w3.org/1999/xlink" xlink:title="anteroventral seta" id="ABBRID0EZ3AG" xlink:type="simple">av</abbrev></italic> row, short and strong, at middle the longest seta shorter than the width of mid femur, without gap, comb-like in distal 1/3, with complete <italic><abbrev xmlns:xlink="http://www.w3.org/1999/xlink" xlink:title="posteroventral seta" id="ABBRID0E53AG" xlink:type="simple">pv</abbrev></italic> row, biserial in median part, the longest one is shorter than the width of mid femur, with one fine <italic>p</italic> row, the longest one is equal to the width of mid femur, mid tibia slightly swollen towards apex, with three <italic><abbrev xmlns:xlink="http://www.w3.org/1999/xlink" xlink:title="anterodorsal seta" id="ABBRID0EF4AG" xlink:type="simple">ad</abbrev></italic>, two <italic><abbrev xmlns:xlink="http://www.w3.org/1999/xlink" xlink:title="posterodorsal seta" id="ABBRID0EK4AG" xlink:type="simple">pd</abbrev></italic>, and with numerous slender setulae on ventral surface, the longest one 2/3 of mid tibial width in distal half, mid first tarsomere without basal <!--PageBreak-->tooth-like spine on ventral surface; hind coxa bare on posterior surface, hind femur not curved, with three or four stout <italic><abbrev xmlns:xlink="http://www.w3.org/1999/xlink" xlink:title="anteroventral seta" id="ABBRID0ER4AG" xlink:type="simple">av</abbrev></italic> only in distal 2/5, without <italic><abbrev xmlns:xlink="http://www.w3.org/1999/xlink" xlink:title="posteroventral seta" id="ABBRID0EW4AG" xlink:type="simple">pv</abbrev></italic>, hind tibia with two <italic><abbrev xmlns:xlink="http://www.w3.org/1999/xlink" xlink:title="anteroventral seta" id="ABBRID0E24AG" xlink:type="simple">av</abbrev></italic>, two <italic><abbrev xmlns:xlink="http://www.w3.org/1999/xlink" xlink:title="anterodorsal seta" id="ABBRID0EA5AG" xlink:type="simple">ad</abbrev></italic> and one median <italic>d.</italic> Abdomen oval and flattened, black in ground color, shining, without stripe and pollinosity; sternite one bare, sternite 5 broad, concave on posterior margin (Fig. <xref ref-type="fig" rid="F2">2C</xref>); from ventral view, cercal plate slightly rounded, the hook-like projection on its lower margin curved outward (Fig. <xref ref-type="fig" rid="F2">2A</xref>); surstylus slightly broad, not separated into two branches (Fig. <xref ref-type="fig" rid="F2">2A, B</xref>).</p><p>FEMALE. Unknown.</p></tp:treatment-sec><tp:treatment-sec sec-type="remarks" id="SECID0ET5AG"><title>Remarks.</title><p>The new species is distinguished from its likely closest relative <italic><tp:taxon-name><tp:taxon-name-part taxon-name-part-type="genus">Fannia</tp:taxon-name-part> <tp:taxon-name-part taxon-name-part-type="species">fuscitibia</tp:taxon-name-part></tp:taxon-name></italic> Stein, 1920 by having five or six frontal setae; posterior <italic><abbrev xmlns:xlink="http://www.w3.org/1999/xlink" xlink:title="acrostichal seta" id="ABBRID0EF6AG" xlink:type="simple">acr</abbrev></italic> biserial; calypters yellowish; haltere yellow; fore tibia all black; hind femur with three or four <italic><abbrev xmlns:xlink="http://www.w3.org/1999/xlink" xlink:title="anteroventral seta" id="ABBRID0EK6AG" xlink:type="simple">av</abbrev></italic>; abdomen black and shining, without stripe; sternite 5 slightly concave on posterior margin (Fig. <xref ref-type="fig" rid="F2">2C</xref>); from ventral view, cercal plate slightly rounded, the hook-like projection on its lower margin curved outward (Fig. <xref ref-type="fig" rid="F2">2A</xref>); surstylus slightly broad (Fig. <xref ref-type="fig" rid="F2">2B</xref>).</p></tp:treatment-sec><tp:treatment-sec sec-type="etymology" id="SECID0E16AG"><title>Etymology.</title><p>This specific name refers to a characteristic of the species that the abdomen is black and shiny.</p></tp:treatment-sec><tp:treatment-sec sec-type="Holotype" id="SECID0E66AG"><title>Holotype.</title><p>Male: China, Ningxia, Jingyuan, Lvyuan, 1700 m, 29.V.2008, Coll. M.F. Wang (<abbrev xmlns:xlink="http://www.w3.org/1999/xlink" content-type="institution" id="ABBRID0EFABG" xlink:type="simple">IESNU</abbrev>).</p></tp:treatment-sec><tp:treatment-sec sec-type="distribution" id="SECID0EKABG"><title>Distribution.</title><p>Known only from the type locality in Ningxia, China.</p></tp:treatment-sec></tp:taxon-treatment>
