# Supplementary material for: Descriptions of three new carbonaria-group species of Fannia Robineau-Desvoidy from China, with a key to the carbonaria-group species (Diptera, Fanniidae)
Source: Zookeys. 2017 Feb 17;(657):93–107. doi: 10.3897/zookeys.657.9153 (PMC5345372; doi:10.3897/zookeys.657.9153)
Supplement: XML Treatment for Fannia submaculata [file zookeys.657.9153-treatment3.xml]

<!DOCTYPE tp:taxon-treatment
  PUBLIC "-//TaxonX//DTD Taxonomic Treatment Publishing DTD v0 20100105//EN" "tax-treatment-NSO.dtd">
<tp:taxon-treatment xmlns:tp="http://www.plazi.org/taxpub"><tp:treatment-meta><kwd-group><label>Taxon classification</label><kwd><named-content content-type="kingdom">Animalia</named-content></kwd><kwd><named-content content-type="order">Diptera</named-content></kwd><kwd><named-content content-type="family">Fanniidae</named-content></kwd></kwd-group><mixed-citation publication-type="journal"><person-group><name><surname>Wang</surname><given-names>Ming-fu</given-names></name><name><surname>Li</surname><given-names>Wei</given-names></name><name><surname>Zhao</surname><given-names>Yu-wan</given-names></name><name><surname>Wu</surname><given-names>Jie</given-names></name><name><surname>Zhang</surname><given-names>Dong</given-names></name></person-group><article-title>Descriptions of three new <italic><tp:taxon-name><tp:taxon-name-part taxon-name-part-type="species">carbonaria</tp:taxon-name-part></tp:taxon-name></italic>-group species of <italic><tp:taxon-name><tp:taxon-name-part taxon-name-part-type="genus">Fannia</tp:taxon-name-part></tp:taxon-name></italic> Robineau-Desvoidy from China, with a key to the <italic><tp:taxon-name><tp:taxon-name-part taxon-name-part-type="species">carbonaria</tp:taxon-name-part></tp:taxon-name></italic>-group species (<tp:taxon-name><tp:taxon-name-part taxon-name-part-type="order">Diptera</tp:taxon-name-part></tp:taxon-name>, <tp:taxon-name><tp:taxon-name-part taxon-name-part-type="family">Fanniidae</tp:taxon-name-part></tp:taxon-name>)</article-title><source>Zookeys</source><day>17</day><month>2</month><year>2017</year><volume>2017</volume><issue>657</issue><fpage>93</fpage><lpage>107</lpage><pub-id pub-id-type="doi">10.3897/zookeys.657.9153</pub-id></mixed-citation></tp:treatment-meta><tp:nomenclature><tp:taxon-name>
              <tp:taxon-name-part taxon-name-part-type="genus">Fannia</tp:taxon-name-part>
              <tp:taxon-name-part taxon-name-part-type="species">submaculata</tp:taxon-name-part>
              <object-id xmlns:xlink="http://www.w3.org/1999/xlink" content-type="zoobank" xlink:type="simple">http://zoobank.org/F9EB81F9-7C6A-4FD3-90FC-411FDA09C65F</object-id>
            </tp:taxon-name><tp:taxon-authority>Wang &amp; Zhao</tp:taxon-authority><tp:taxon-status xmlns:xlink="http://www.w3.org/1999/xlink" xlink:type="simple">sp. n.</tp:taxon-status><xref ref-type="fig" rid="F3">Fig. 3</xref></tp:nomenclature><tp:treatment-sec sec-type="diagnosis" id="SECID0E3BBG"><title>Diagnosis.</title><p>This species is characterized as follows: postsutural <italic><abbrev xmlns:xlink="http://www.w3.org/1999/xlink" xlink:title="acrostichal seta" id="ABBRID0EDCBG" xlink:type="simple">acr</abbrev></italic> in two rows; <italic><abbrev xmlns:xlink="http://www.w3.org/1999/xlink" xlink:title="prealar seta" id="ABBRID0EICBG" xlink:type="simple">pra</abbrev></italic> stout, 3/4 of the length of posterior notopleural seta; calypters and haltere in lighter color; knees and base of fore tibia yellow; hind tibia with four <italic><abbrev xmlns:xlink="http://www.w3.org/1999/xlink" xlink:title="anterodorsal seta" id="ABBRID0ENCBG" xlink:type="simple">ad</abbrev></italic>; tergite 5 with a distinct dark median stripe; cercal plate slender in ventral view; surstylus with a distinct notch on inner margin in median part; bacilliform sclerite becoming gradually narrower towards apex.</p><fig id="F3" position="float" orientation="portrait"><label>Figure 3.</label><caption><p>
          <italic><tp:taxon-name><tp:taxon-name-part taxon-name-part-type="genus">Fannia</tp:taxon-name-part> <tp:taxon-name-part taxon-name-part-type="species">submaculata</tp:taxon-name-part></tp:taxon-name></italic> Wang &amp; Zhao, sp. n., male, holotype (specimen from Ningxia, deposited in IESNU). <bold>A</bold> Terminalia, ventral view <bold>B</bold> Terminalia, lateral view <bold>C</bold> Sternite 5, ventral view. Scale bars 0.25 mm.</p></caption><graphic xmlns:xlink="http://www.w3.org/1999/xlink" xlink:href="zookeys-657-093-g003.jpg" position="float" orientation="portrait" xlink:type="simple" id="oo_123021.jpg"/></fig></tp:treatment-sec><tp:treatment-sec sec-type="description" id="SECID0EPDBG"><title>Description.</title><p>MALE. Body length 5.0 mm. Eye bare; upper inner facets larger than the rest; postocular setae in one row, irregular in length, curved anteriorly, with some occipital setae behind the postocular setae on vertex; fronto-orbital plate and parafacial with grayish white pollinosity; at narrowest point frons equal to the distance between outer margins of two posterior ocelli, equal to the width of postpedicel; frontal stripe black and narrow; frontal setae nine or ten all stout, situated on the lower 4/5 of fronto-orbital plate, nearly reaching ocellar triangle; parafacial bare, at middle 1/2 as wide as the width of postpedicel; antenna black, postpedicel 2.0 times longer than wide, arista haired and black, the longest hair equal to basal aristal width; epistoma not projecting beyond vibrissal angle, vibrissal angle behind frontal angle in profile; subvibrissal setulae in one row, gena and genal dilation with black setulae, upper margin of gena without upcurved seta; proboscis stout, labella large; prementum with grayish yellow pollinosity, 2.0 times longer than wide; palpus black, claviform, as long as prementum. Thorax black in ground color, shining, notum with thin brown pollinosity; <italic><abbrev xmlns:xlink="http://www.w3.org/1999/xlink" xlink:title="acrostichal seta" id="ABBRID0EWDBG" xlink:type="simple">acr</abbrev></italic> biserial, slightly stout, prescutellar pairs stout; the distance between <italic><abbrev xmlns:xlink="http://www.w3.org/1999/xlink" xlink:title="acrostichal seta" id="ABBRID0E2DBG" xlink:type="simple">acr</abbrev></italic> rows narrower than the distance between <italic><abbrev xmlns:xlink="http://www.w3.org/1999/xlink" xlink:title="acrostichal seta" id="ABBRID0EAEBG" xlink:type="simple">acr</abbrev></italic> row and <italic><abbrev xmlns:xlink="http://www.w3.org/1999/xlink" xlink:title="dorsocentral seta" id="ABBRID0EFEBG" xlink:type="simple">dc</abbrev></italic> row, <italic><abbrev xmlns:xlink="http://www.w3.org/1999/xlink" xlink:title="dorsocentral seta" id="ABBRID0EKEBG" xlink:type="simple">dc</abbrev></italic> 2+3, <italic><abbrev xmlns:xlink="http://www.w3.org/1999/xlink" xlink:title="intra-alar seta" id="ABBRID0EPEBG" xlink:type="simple">ia</abbrev></italic> 0+2, <italic><abbrev xmlns:xlink="http://www.w3.org/1999/xlink" xlink:title="prealar seta" id="ABBRID0EUEBG" xlink:type="simple">pra</abbrev></italic> 1, 3/4 of the length of posterior notopleural seta, notopleuron without setula; proepisternal setae 2, proepimeral seta 1; basisternum, proepisternum, anepimeron, meron and katepimeron bare; katepisternal setae 1+1, katepisternum without ventral spine; anterior spiracle small and dark brown, posterior one dark brown; calypters yellowish, the lower one distinctly projecting beyond the upper one. Wing brownish; veins dark brown; wing base being similar color as rest of wing; tegula black; basicosta brownish; costal spine <!--PageBreak-->inconspicuous; node of Rs bare on ventral and dorsal surfaces; vein R<sub>4+5</sub> straight, veins R<sub>4+5</sub> and M<sub>1+2</sub> parallel to each other distally; crossveins without obvious cloud; haltere brown. Legs entirely black, except knees and base of fore tibia yellow; fore coxa without anterior spine on ventral surface, fore femur with complete <italic><abbrev xmlns:xlink="http://www.w3.org/1999/xlink" xlink:title="posteroventral seta" id="ABBRID0EBFBG" xlink:type="simple">pv</abbrev></italic> row, fore tibia without <italic><abbrev xmlns:xlink="http://www.w3.org/1999/xlink" xlink:title="anterodorsal seta" id="ABBRID0EGFBG" xlink:type="simple">ad</abbrev></italic> and median <italic>p</italic>, fore first tarsomere with several short basal setae on ventral surface; mid coxa without any hook-like spine or spine-like seta, mid femur with complete <italic><abbrev xmlns:xlink="http://www.w3.org/1999/xlink" xlink:title="anteroventral seta" id="ABBRID0ENFBG" xlink:type="simple">av</abbrev></italic> row, stout in basal half, becoming gradually shorter and denser towards apex, without gap, <italic><abbrev xmlns:xlink="http://www.w3.org/1999/xlink" xlink:title="posteroventral seta" id="ABBRID0ESFBG" xlink:type="simple">pv</abbrev></italic> row complete, in one row, with one slender <italic>p</italic> row, mid tibia slightly swollen in distal half, with two <italic><abbrev xmlns:xlink="http://www.w3.org/1999/xlink" xlink:title="anterodorsal seta" id="ABBRID0EZFBG" xlink:type="simple">ad</abbrev></italic>, two <italic><abbrev xmlns:xlink="http://www.w3.org/1999/xlink" xlink:title="posterodorsal seta" id="ABBRID0E5FBG" xlink:type="simple">pd</abbrev></italic>, and with numerous slender setulae on ventral surface, the longest one 3/4 as long as mid tibial width in distal part, mid first tarsomere without basal tooth-like spine on ventral surface; hind coxa bare on posterior surface, hind femur with <italic><abbrev xmlns:xlink="http://www.w3.org/1999/xlink" xlink:title="anteroventral seta" id="ABBRID0EDGBG" xlink:type="simple">av</abbrev></italic> row, setula-like in basal half, with four long <italic><abbrev xmlns:xlink="http://www.w3.org/1999/xlink" xlink:title="anteroventral seta" id="ABBRID0EIGBG" xlink:type="simple">av</abbrev></italic> in distal 2/5, without <italic><abbrev xmlns:xlink="http://www.w3.org/1999/xlink" xlink:title="posteroventral seta" id="ABBRID0ENGBG" xlink:type="simple">pv</abbrev></italic>, hind tibia with two <italic><abbrev xmlns:xlink="http://www.w3.org/1999/xlink" xlink:title="anteroventral seta" id="ABBRID0ESGBG" xlink:type="simple">av</abbrev></italic>, four <italic><abbrev xmlns:xlink="http://www.w3.org/1999/xlink" xlink:title="anterodorsal seta" id="ABBRID0EXGBG" xlink:type="simple">ad</abbrev></italic> and one median <italic>d.</italic> Abdomen oval and flattened, black in ground color, shining, with thin gray pollinosity; syntergite 1+2 to tergite 5 each with a dark median stripe; sternite one with slender setulae, sternite 5 broad, concave on posterior margin (Fig. <xref ref-type="fig" rid="F3">3C</xref>); cercal plate slender in ventral view, separated into two branches at apex, pointed anteriorly and posteriorly, respectively, in lateral view (Fig. <xref ref-type="fig" rid="F3">3A, B</xref>); surstylus with a distinct notch on inner margin at middle in ventral view (Fig. <xref ref-type="fig" rid="F3">3A</xref>); bacilliform sclerite short, becoming gradually narrower towards apex (Fig. <xref ref-type="fig" rid="F3">3B</xref>)</p><p>FEMALE. Unknown.</p></tp:treatment-sec><tp:treatment-sec sec-type="remarks" id="SECID0EOHBG"><title>Remarks.</title><p>This new species is similar to <italic><tp:taxon-name><tp:taxon-name-part taxon-name-part-type="genus">Fannia</tp:taxon-name-part> <tp:taxon-name-part taxon-name-part-type="species">maculosa</tp:taxon-name-part></tp:taxon-name></italic> Nishida, 2003 but can be characterised by its postsutural <italic><abbrev xmlns:xlink="http://www.w3.org/1999/xlink" xlink:title="acrostichal seta" id="ABBRID0EAIBG" xlink:type="simple">acr</abbrev></italic> in two rows; <italic><abbrev xmlns:xlink="http://www.w3.org/1999/xlink" xlink:title="prealar seta" id="ABBRID0EFIBG" xlink:type="simple">pra</abbrev></italic> long, 3/4 of the length of posterior notopleural seta; wing base being similar color as rest of wing; calypters and all haltere in lighter color; knees and base of fore tibia yellow; hind tibia with four <italic><abbrev xmlns:xlink="http://www.w3.org/1999/xlink" xlink:title="anterodorsal seta" id="ABBRID0EKIBG" xlink:type="simple">ad</abbrev></italic>; tergite 5 with a distinct dark median stripe; sternite 5 broad (Fig. <xref ref-type="fig" rid="F3">3C</xref>); cercal plate slender in ventral view (Fig. <xref ref-type="fig" rid="F3">3A</xref>); surstylus with a distinct notch on inner margin in median part (Fig. <xref ref-type="fig" rid="F3">3A</xref>); bacilliform sclerite becoming gradually narrower towards apex (Fig. <xref ref-type="fig" rid="F3">3B</xref>).</p></tp:treatment-sec><tp:treatment-sec sec-type="etymology" id="SECID0E5IBG"><title>Etymology.</title><p>This specific name refers to the similarity between the new species and <italic><tp:taxon-name><tp:taxon-name-part taxon-name-part-type="genus">Fannia</tp:taxon-name-part> <tp:taxon-name-part taxon-name-part-type="species">maculosa</tp:taxon-name-part></tp:taxon-name></italic> Nishida.</p></tp:treatment-sec><tp:treatment-sec sec-type="Holotype" id="SECID0EPJBG"><title>Holotype.</title><p>Male: China, Ningxia, Jingyuan, Dongshanpo, 2200 m, 27.VI.2008, Coll. M.F. Wang (<abbrev xmlns:xlink="http://www.w3.org/1999/xlink" content-type="institution" id="ABBRID0EVJBG" xlink:type="simple">IESNU</abbrev>).</p></tp:treatment-sec><tp:treatment-sec sec-type="distribution" id="SECID0E1JBG"><title>Distribution.</title><p>Known only from the type locality in Ningxia, China.</p></tp:treatment-sec></tp:taxon-treatment>
