# Supplementary material for: Descriptions of three new carbonaria-group species of Fannia Robineau-Desvoidy from China, with a key to the carbonaria-group species (Diptera, Fanniidae)
Source: Zookeys. 2017 Feb 17;(657):93–107. doi: 10.3897/zookeys.657.9153 (PMC5345372; doi:10.3897/zookeys.657.9153)
Supplement: XML Treatment for Fannia norvegica [file zookeys.657.9153-treatment4.xml]

<!DOCTYPE tp:taxon-treatment
  PUBLIC "-//TaxonX//DTD Taxonomic Treatment Publishing DTD v0 20100105//EN" "tax-treatment-NSO.dtd">
<tp:taxon-treatment xmlns:tp="http://www.plazi.org/taxpub"><tp:treatment-meta><kwd-group><label>Taxon classification</label><kwd><named-content content-type="kingdom">Animalia</named-content></kwd><kwd><named-content content-type="order">Diptera</named-content></kwd><kwd><named-content content-type="family">Fanniidae</named-content></kwd></kwd-group><mixed-citation publication-type="journal"><person-group><name><surname>Wang</surname><given-names>Ming-fu</given-names></name><name><surname>Li</surname><given-names>Wei</given-names></name><name><surname>Zhao</surname><given-names>Yu-wan</given-names></name><name><surname>Wu</surname><given-names>Jie</given-names></name><name><surname>Zhang</surname><given-names>Dong</given-names></name></person-group><article-title>Descriptions of three new <italic><tp:taxon-name><tp:taxon-name-part taxon-name-part-type="species">carbonaria</tp:taxon-name-part></tp:taxon-name></italic>-group species of <italic><tp:taxon-name><tp:taxon-name-part taxon-name-part-type="genus">Fannia</tp:taxon-name-part></tp:taxon-name></italic> Robineau-Desvoidy from China, with a key to the <italic><tp:taxon-name><tp:taxon-name-part taxon-name-part-type="species">carbonaria</tp:taxon-name-part></tp:taxon-name></italic>-group species (<tp:taxon-name><tp:taxon-name-part taxon-name-part-type="order">Diptera</tp:taxon-name-part></tp:taxon-name>, <tp:taxon-name><tp:taxon-name-part taxon-name-part-type="family">Fanniidae</tp:taxon-name-part></tp:taxon-name>)</article-title><source>Zookeys</source><day>17</day><month>2</month><year>2017</year><volume>2017</volume><issue>657</issue><fpage>93</fpage><lpage>107</lpage><pub-id pub-id-type="doi">10.3897/zookeys.657.9153</pub-id></mixed-citation></tp:treatment-meta><tp:nomenclature><tp:taxon-name>
              <tp:taxon-name-part taxon-name-part-type="genus">Fannia</tp:taxon-name-part>
              <tp:taxon-name-part taxon-name-part-type="species">norvegica</tp:taxon-name-part>
            </tp:taxon-name><tp:taxon-authority>Ringdahl, 1934</tp:taxon-authority><xref ref-type="fig" rid="F4">Fig. 4</xref><!--PageBreak--></tp:nomenclature><tp:treatment-sec sec-type="diagnosis" id="SECID0EMLBG"><title>Diagnosis.</title><p>This species is characterized as follows: parafacial bare; occipital setae absent; lower calypter distinctly projecting beyond upper one; haltere yellowish or brownish yellow; mid tibia with 2 <italic><abbrev xmlns:xlink="http://www.w3.org/1999/xlink" xlink:title="anterodorsal seta" id="ABBRID0ETLBG" xlink:type="simple">ad</abbrev></italic>; hind femur with a complete <italic><abbrev xmlns:xlink="http://www.w3.org/1999/xlink" xlink:title="posteroventral seta" id="ABBRID0EYLBG" xlink:type="simple">pv</abbrev></italic> row, not becoming gradually weaker towards apex; hind tibia with 2 or 3 <italic><abbrev xmlns:xlink="http://www.w3.org/1999/xlink" xlink:title="anterodorsal seta" id="ABBRID0E4LBG" xlink:type="simple">ad</abbrev></italic>; syntergite 1+2 to tergite 4 <!--PageBreak-->each with a dark median triangular stripe, tergite 5 with a broad median stripe; sternite 5 broad and with four strong setulae; bacilliform sclerite curved.</p><fig id="F4" position="float" orientation="portrait"><label>Figure 4.</label><caption><p>
          <italic><tp:taxon-name><tp:taxon-name-part taxon-name-part-type="genus">Fannia</tp:taxon-name-part> <tp:taxon-name-part taxon-name-part-type="species">norvegica</tp:taxon-name-part></tp:taxon-name></italic> Ringdahl, 1934, male (specimen from Ningxia, deposited in IESNU). <bold>A</bold> Terminalia, ventral view <bold>B</bold> Terminalia, lateral view <bold>C</bold> Sternite 5, ventral view. Scale bars 0.25 mm.</p></caption><graphic xmlns:xlink="http://www.w3.org/1999/xlink" xlink:href="zookeys-657-093-g004.jpg" position="float" orientation="portrait" xlink:type="simple" id="oo_123022.jpg"/></fig></tp:treatment-sec><tp:treatment-sec sec-type="description" id="SECID0EBNBG"><title>Description.</title><p>MALE. Body length 4.8−5.5 mm. Eye bare; postocular setae in one row, as long as the width of frons, neatly arranged, without occipital seta; fronto-orbital plate and parafacial with grayish silvery pollinosity; at narrowest point frons as wide as the distance between outer margins of two posterior ocelli, equal to the width of postpedicel; frontal stripe black, at narrowest point as wide as fronto-orbital plate; frontal setae ten or eleven, stout, nearly reaching ocellar triangle, orbital setae absent; parafacial bare, at middle 1/2 as wide as the width of postpedicel; antenna black, postpedicel 2.0 times longer than wide, arista black and haired, the longest hair equal to basal aristal width; epistoma not projecting beyond vibrissal angle, vibrissal angle behind frontal angle in profile; subvibrissal setulae in one row, lateral of subvibrissal setulae with one or two rows of fine setae; gena and genal dilation with black setulae, upper margin of gena without upcurved seta; proboscis stout, labella large; prementum with thin gray pollinosity, 1.5 times longer than wide; palpus black, claviform, as long as prementum. Thorax black in ground color, notum slightly shining, with thin brown pollinosity, without distinct stripe; <italic><abbrev xmlns:xlink="http://www.w3.org/1999/xlink" xlink:title="acrostichal seta" id="ABBRID0EINBG" xlink:type="simple">acr</abbrev></italic> biserial, slightly stout, prescutellar pairs slightly stout, the distance between <italic><abbrev xmlns:xlink="http://www.w3.org/1999/xlink" xlink:title="acrostichal seta" id="ABBRID0ENNBG" xlink:type="simple">acr</abbrev></italic> rows 1/2 of the distance between <italic><abbrev xmlns:xlink="http://www.w3.org/1999/xlink" xlink:title="acrostichal seta" id="ABBRID0ESNBG" xlink:type="simple">acr</abbrev></italic> row and <italic><abbrev xmlns:xlink="http://www.w3.org/1999/xlink" xlink:title="dorsocentral seta" id="ABBRID0EXNBG" xlink:type="simple">dc</abbrev></italic> row, <italic><abbrev xmlns:xlink="http://www.w3.org/1999/xlink" xlink:title="dorsocentral seta" id="ABBRID0E3NBG" xlink:type="simple">dc</abbrev></italic> 2+3, <italic><abbrev xmlns:xlink="http://www.w3.org/1999/xlink" xlink:title="intra-alar seta" id="ABBRID0EBOBG" xlink:type="simple">ia</abbrev></italic> 0+2, <italic><abbrev xmlns:xlink="http://www.w3.org/1999/xlink" xlink:title="prealar seta" id="ABBRID0EGOBG" xlink:type="simple">pra</abbrev></italic> 1, 4/5 of the length of posterior notopleural seta, notopleuron without setula; proepisternal setae 2, proepimeral seta 1, lower part with one short setula; basisternum, proepisternum, anepimeron, meron and katepimeron bare; katepisternal setae 1+1, katepisternum without ventral spine, with only eleven long setulae on lower margin; anterior spiracle yellowish, posterior one brown; calypters yellowish, the lower one distinctly projecting beyond the upper one. Wing brownish; veins brownish; wing base being same color as rest of the wing; tegula black; basicosta yellowish; costal spine inconspicuous; node of Rs bare on ventral and dorsal surfaces; <!--PageBreak-->vein R<sub>4+5</sub> straight, veins R<sub>4+5</sub> and M<sub>1+2</sub> parallel to each other distally; crossveins without obvious cloud; haltere yellow. Legs entirely black, except joint of femur and tibia brown; fore coxa without anterior spine on ventral surface, fore femur with complete <italic><abbrev xmlns:xlink="http://www.w3.org/1999/xlink" xlink:title="posteroventral seta" id="ABBRID0ETOBG" xlink:type="simple">pv</abbrev></italic> row, fore tibia without <italic><abbrev xmlns:xlink="http://www.w3.org/1999/xlink" xlink:title="anterodorsal seta" id="ABBRID0EYOBG" xlink:type="simple">ad</abbrev></italic> and median <italic>p</italic>, with only a stout seta in preapical part, fore first tarsomere with several longish basal setae on ventral surface; mid coxa without a hook-like spine or spine-like seta, mid femur with long and sparse <italic><abbrev xmlns:xlink="http://www.w3.org/1999/xlink" xlink:title="anteroventral seta" id="ABBRID0E6OBG" xlink:type="simple">av</abbrev></italic> row in basal half, the longest seta equal to the width of mid femur, becoming gradually denser and shorter towards apex in distal half, comb-like in preapical part, <italic><abbrev xmlns:xlink="http://www.w3.org/1999/xlink" xlink:title="posteroventral seta" id="ABBRID0EEPBG" xlink:type="simple">pv</abbrev></italic> row complete, slightly biserial in median part, with slender <italic>p</italic> row, mid tibia slightly swollen towards apex, with two <italic><abbrev xmlns:xlink="http://www.w3.org/1999/xlink" xlink:title="anterodorsal seta" id="ABBRID0ELPBG" xlink:type="simple">ad</abbrev></italic> and two <italic><abbrev xmlns:xlink="http://www.w3.org/1999/xlink" xlink:title="posterodorsal seta" id="ABBRID0EQPBG" xlink:type="simple">pd</abbrev></italic>, and with numerous slender setulae on ventral surface, in distal half 3/4 as long as mid tibial width, mid first tarsomere without basal tooth-like spine on ventral surface; hind coxa bare on posterior surface, hind femur with <italic><abbrev xmlns:xlink="http://www.w3.org/1999/xlink" xlink:title="anteroventral seta" id="ABBRID0EVPBG" xlink:type="simple">av</abbrev></italic> row, only three to five <italic><abbrev xmlns:xlink="http://www.w3.org/1999/xlink" xlink:title="anteroventral seta" id="ABBRID0E1PBG" xlink:type="simple">av</abbrev></italic> in distal half, stout, <italic><abbrev xmlns:xlink="http://www.w3.org/1999/xlink" xlink:title="posteroventral seta" id="ABBRID0E6PBG" xlink:type="simple">pv</abbrev></italic> row hair-like in basal half, stout and longer than tibial width in distal half, hind tibia with two <italic><abbrev xmlns:xlink="http://www.w3.org/1999/xlink" xlink:title="anteroventral seta" id="ABBRID0EEQBG" xlink:type="simple">av</abbrev></italic> (sometimes three), three <italic><abbrev xmlns:xlink="http://www.w3.org/1999/xlink" xlink:title="anterodorsal seta" id="ABBRID0EJQBG" xlink:type="simple">ad</abbrev></italic> (sometimes two) and one median <italic>d</italic>, with several slightly erect median setae on posterior surface, hind tarsi without basal tooth-like spine. Abdomen long and flattened, black in ground color, shining, with thin gray pollinosity; syntergite 1+2 to tergite 4 each with a dark median triangular stripe, tergite 5 with a broad median stripe; sternite one with setulae, sternite 5 broad and rounded, slightly concave on posterior margin, with four strong setulae above (Fig. <xref ref-type="fig" rid="F4">4C</xref>); cercal plate with a strong curved projection pointed anteriorly in lateral view, bare in median part and at apex (Fig. <xref ref-type="fig" rid="F4">4A, B</xref>); surstylus broad, separated into two branches at middle, anterior branch broad and with three setulae at apex and posterior branch short and thin (Fig. <xref ref-type="fig" rid="F4">4A, B</xref>); bacilliform sclerite curved (Fig. <xref ref-type="fig" rid="F4">4A, B</xref>).</p><p>FEMALE. Unknown from China.</p></tp:treatment-sec><tp:treatment-sec sec-type="remarks" id="SECID0EARBG"><title>Remarks.</title><p>The species <italic><tp:taxon-name><tp:taxon-name-part taxon-name-part-type="genus">Fannia</tp:taxon-name-part> <tp:taxon-name-part taxon-name-part-type="species">norvegica</tp:taxon-name-part></tp:taxon-name></italic> Ringdahl, 1934 is newly recorded from China. Here, a detailed redescription is provided as it was not been adequately described previously. Illustrations of male terminalia including sternite 5 is also given.</p></tp:treatment-sec><tp:treatment-sec sec-type="material" id="SECID0ERRBG"><title>Material examined.</title><p>1 male, China, Ningxia, Jingyuan, Mt. Heshangpu, 2000 m, 23.VI.2008, Coll. M.F. Wang (<abbrev xmlns:xlink="http://www.w3.org/1999/xlink" content-type="institution" id="ABBRID0EYRBG" xlink:type="simple">IESNU</abbrev>); 1 male, China, Ningxia, Jingyuan, Mt. Heshangpu, 2150 m, 24.VI.2008, Coll. Y.X. Wu (<abbrev xmlns:xlink="http://www.w3.org/1999/xlink" content-type="institution" id="ABBRID0E3RBG" xlink:type="simple">IESNU</abbrev>); 1 male, China, Ningxia, Jingyuan, Mt. Baiyun, 2300 m, 28.VI.2008, Coll. M.F. Wang (<abbrev xmlns:xlink="http://www.w3.org/1999/xlink" content-type="institution" id="ABBRID0EBSBG" xlink:type="simple">IESNU</abbrev>).</p></tp:treatment-sec><tp:treatment-sec sec-type="distribution" id="SECID0EGSBG"><title>Distribution.</title><p>China: Ningxia, Jingyuan; Czech Republic, Denmark, Great Britain, Greek, Japan, North Africa, Norway, Spain, Switzerland, throughout North America.</p></tp:treatment-sec></tp:taxon-treatment>
